# Supplementary material for: Biochemical and Expression Analyses Revealed the Involvement of Proanthocyanidins and/or Their Derivatives in Fiber Pigmentation of Gossypium stocksii
Source: Int J Mol Sci. 2022 Jan 17;23(2):1008. doi: 10.3390/ijms23021008 (PMC8779443; doi:10.3390/ijms23021008)
Supplement: Supplementary file 1 [file ijms-23-01008-s001.zip]

Archive with 4 entries (4 files):
- Supplementary_files/Table S1. Statistics of RNA sequencing of developng G. stocksii fibers.xlsx
- Supplementary_files/Table S2. Proanthocyanidin biosynthetic genes in Gossypium stocksii.xlsx
- Supplementary_files/Table S3. Expression of PA biosynthetic genes in developing fibers of G.stocksii and G. arboreum.xlsx
- Supplementary_files/Table S4. Primer pairs used in qRT-PCR.xlsx
