# Supplementary material for: Biochemical and Expression Analyses Revealed the Involvement of Proanthocyanidins and/or Their Derivatives in Fiber Pigmentation of Gossypium stocksii
Source: Int J Mol Sci. 2022 Jan 17;23(2):1008. doi: 10.3390/ijms23021008 (PMC8779443; doi:10.3390/ijms23021008)
Supplement: Supplementary file 1 [file ijms-23-01008-s001.zip › Supplementary_files/Table S1. Statistics of RNA sequencing of developng G. stocksii fibers.xlsx]

## Sheet: Sheet1
Samples	raw reads	clean reads	mapping ration	ratio of unique mapped reads
6DPA-1	28920710	28591801	0.969	0.9101
6DPA-2	22651238	21706967	0.9725	0.9125
12DPA-1	25198396	24089886	0.9782	0.9308
12DPA-2	22833186	22044230	0.9727	0.9161
18DPA-1	22188755	21645244	0.9757	0.9049
18DPA-2	20809553	20451762	0.975	0.8548
