# Supplementary material for: Biochemical and Expression Analyses Revealed the Involvement of Proanthocyanidins and/or Their Derivatives in Fiber Pigmentation of Gossypium stocksii
Source: Int J Mol Sci. 2022 Jan 17;23(2):1008. doi: 10.3390/ijms23021008 (PMC8779443; doi:10.3390/ijms23021008)
Supplement: Supplementary file 1 [file ijms-23-01008-s001.zip › Supplementary_files/Table S2. Proanthocyanidin biosynthetic genes in Gossypium stocksii.xlsx]

## Sheet: Sheet1
Gene_Name	G. stocksii	Identity (%) to orthologs in
		A. thaliana	G. arboreum	G. raimondii
PAL1	GS06G_22190	85	99	99
PAL2	GS12G_16560	84	98	99
C4H	GS11G_26410	85	91	99
4CL	GS03G_06360	70	95	98
CHS	GS05G_03310	85	95	99
CHI	GS13G_02610	70	98	97
F3H	GS08G_07660	84	98	98
F3'H	GS08G_26190	64	97	97
DFR	GS09G_21990	75	97	99
ANS	GS04G_27610	79	98	98
LAR1	GS08G_24770	——	99	97
LAR2	GS08G_36450	——	97	97
ANR	GS09G_19370	64	98	98
LAC15	GS09G_28530	56	98	98
GSTF12	GS01G_09590	59	99	99
TT12	GS08G_13620	75	98	99
AHA10	GS11G_05560	80	99	99
WER	GS12G_07340	47	96	97
TT2	GS10G_10220	42	94	88
MYB61	GS07G_12330	43	98	97
MYB5	GS07G_43170	56	97	98
GL3	GS04G_28420	50	95	95
MYC1	GS07G_10180	56	95	96
TT8	GS07G_14310	43	92	95
TTG1	GS12G_00200	79	99	97
TT1	GS10G_04260	66	98	99
TT16	GS12G_23310	57	99	99
TTG2	GS12G_15870	48	97	98
KAN4	GS10G_01670	63	96	95
