# Supplementary material for: Biochemical and Expression Analyses Revealed the Involvement of Proanthocyanidins and/or Their Derivatives in Fiber Pigmentation of Gossypium stocksii
Source: Int J Mol Sci. 2022 Jan 17;23(2):1008. doi: 10.3390/ijms23021008 (PMC8779443; doi:10.3390/ijms23021008)
Supplement: Supplementary file 1 [file ijms-23-01008-s001.zip › Supplementary_files/Table S3. Expression of PA biosynthetic genes in developing fibers of G.stocksii and G. arboreum.xlsx]

## Sheet: Sheet1
Gene Names	Expression of proanthocyanidin biosynthetic genes in developing fibers (FPKM)
	G. stocksii						G. arboreum
	6DPA-1	6DPA-2	12DPA-1	12DPA-2	18DPA-1	18DPA-2	5DPA-1	5DPA-2	10DPA-1	10DPA-2	15DPA-1	15DPA-2	20DPA-1	20DPA-2
PAL1	27.9476	22.7458	4.60075	4.65326	24.151	21.396	37.8371	37.4679	10.2966	12.0016	14.1609	12.3229	3.44306	4.0792
PAL2	27.3536	22.798	8.44763	5.6693	22.1744	15.2921	38.1048	39.7783	6.20154	6.49622	5.9089	4.28518	1.24238	1.23613
C4H	633.213	426.769	623.043	412.315	246.307	186.874	560.624	576.304	166.871	159.838	38.7766	38.2262	30.0988	31.5113
4CL	166.906	94.1882	135.954	98.2039	1.70561	1.18514	291.096	300.214	131.199	123.581	28.8063	28.0436	23.1191	22.6386
CHS	1523.91	1235.81	2287.4	1850.28	1.58299	4.04421	720.435	765.397	232.741	235.466	109.87	103.777	150.989	157.085
CHI	342.152	232.684	154.257	140.3	8.76147	8.64889	741.254	788.249	208.184	196.338	131.462	129.566	114.114	122.745
F3H	2741.13	1872.32	4930.09	3913.76	60.8946	90.0494	1829.63	1962.12	582.839	555.976	175.37	179.857	178.844	193.18
F3'H	223.346	163.403	146.606	99.5079	11.5178	10.7471	176.114	182.537	41.7411	38.2497	12.5855	12.8471	15.4155	17.6181
DFR	983.052	858.289	2123.28	1823.76	0.947861	2.19996	849.169	899.342	506.734	490.632	171.317	162.662	256.945	263.246
ANS	1670.51	1235.34	3451.92	2539.25	0.97427	5.85196	1108.53	1177.04	497.426	457.987	134.423	131.892	196.105	205.568
LAR1	157.741	113.389	69.8646	34.7318	0	0.028045	271.396	291.023	51.4233	47.9185	10.8964	10.8409	6.30603	8.4907
LAR2	138.575	131.109	38.282	31.0449	33.5393	33.7172	388.495	404.793	208.144	201.179	16.2946	15.9498	24.7593	27.9219
ANR	3151.42	1969.18	6621.46	6941.08	27.7013	46.0949	1851.59	1924.59	656.539	625.85	337.891	322.186	351.314	370.429
LAC15	0	0	0	0	152.564	13.5953	0.144287	0.112193	0	0	0	0.081976	0	0
GSTF12	0.094166	0	0.539823	0.264912	0	0	0	0	1.00082	0.412249	0	0	0.077883	0
TT12	158.421	154.129	184.538	138.408	53.9915	70.8745	192.346	206.376	174.618	164.335	69.1959	68.8196	91.1559	91.0771
AHA10	80.4235	71.6499	154.995	131.894	25.8752	32.9257	141.145	145.008	87.314	86.4993	45.7025	44.5399	43.7201	43.4429
WER	2.6877	1.7806	10.5965	8.32849	0	0	25.8389	27.7979	79.1122	75.5728	1.14095	0.52097	0.807194	1.27925
TT2	15.8236	18.861	0.433092	1.09248	0.031451	0	48.8012	50.9402	2.16632	2.94223	0.742057	0.484302	0	0
MYB61	17.4796	7.61778	7.21185	20.7782	139.592	148.328	11.1296	11.2453	8.85654	8.62048	20.5587	21.4765	6.65414	9.11498
MYB5	13.7158	10.403	19.1991	22.9945	20.3614	24.1388	45.4605	46.8801	62.3385	63.4108	74.8033	72.727	99.9871	102.463
GL3	3.21821	3.30186	0.250328	0.60253	0.103363	0.067064	8.15584	7.4536	2.92901	4.3904	2.58384	1.47182	0.551095	0.570334
MYC1	0.880733	0.763243	0.072335	0.071416	0	0	2.66665	3.09158	0.268648	0.286724	0.234379	0.05898	0	0
TT8	11.5798	10.1443	20.0091	18.6666	0.99772	0.925067	13.8437	16.059	14.127	12.094	3.95197	4.07842	5.71866	6.88326
TTG1	9.44939	10.0234	9.25086	11.3262	8.06058	7.74513	12.3083	13.4049	18.6111	19.4938	12.2106	11.654	15.0909	17.4501
TT1	7.37482	8.15725	0.54604	0.102488	0	0	7.33852	8.25881	0.043562	0.327651	0.989844	0.851284	0	0
TT16	115.554	157.132	2.63465	1.75554	1.6237	4.4686	132.15	139.656	4.75529	3.64603	15.8869	16.8817	0	0
TTG2	36.4245	38.0526	40.755	48.6124	41.7461	44.9212	78.5289	75.5133	50.804	48.6561	37.8158	38.909	45.6694	45.1718
KAN4	1.26557	1.85551	0	0	0	0	1.01686	0.420702	0	0	0	0	0	0
