# Supplementary material for: Biochemical and Expression Analyses Revealed the Involvement of Proanthocyanidins and/or Their Derivatives in Fiber Pigmentation of Gossypium stocksii
Source: Int J Mol Sci. 2022 Jan 17;23(2):1008. doi: 10.3390/ijms23021008 (PMC8779443; doi:10.3390/ijms23021008)
Supplement: Supplementary file 1 [file ijms-23-01008-s001.zip › Supplementary_files/Table S4. Primer pairs used in qRT-PCR.xlsx]

## Sheet: Sheet1
Gene name	Gene identifier	Forward primer (5'->3')	Reverse primer (5'->3')
LAR1	GS08G_24770	TGTCCTCATAGTCGGAGCAACC	GCAGAGTGAATTGCCTCAACCA
F3H	GS08G_07660	TCCTTCAACTCTGACGGCTCTT	TCTCTTCAGCAGGCAAAGCAAA
CHS	GS05G_03310	AGTGAGCACAAGACTGAGCTGA	GTAATCGGCACCAGGCATGTC
ANR	GS09G_19370	GCCAGCCAGATCGTAGGAACA	GTCGCAACATGGAAGACAAGGT
ANS	GS04G_27610	CTTGGCAAGCAGTGGGATTCAA	AATCGATGGTCGGAACCTGAGG
LAC15	GS09G_28530	TGCTCACAGTGACTGGTCAAGG	GCACTTCTGCATCGGGTTTAGG
